# Supplementary material for: Inducible MdAGG lectins in apple immunity toward fire blight: CRISPR/Cas9 validation and their potential for intragenesis approaches
Source: Hortic Res. 2025 Oct 3;13(1):uhaf262. doi: 10.1093/hr/uhaf262 (PMC12861480; doi:10.1093/hr/uhaf262)
Supplement: Web_Material_uhaf262 [file web_material_uhaf262.zip]

Archive with 2 entries (2 files):
- SI_Second Review in yellow_VF 20250829.docx
- SI_Second Review_VF 20250829.docx
